# Supplementary material for: The Use of Machine Learning Algorithms and the Mass Spectrometry Lipidomic Profile of Serum for the Evaluation of Tacrolimus Exposure and Toxicity in Kidney Transplant Recipients
Source: Biomedicines. 2022 May 17;10(5):1157. doi: 10.3390/biomedicines10051157 (PMC9138871; doi:10.3390/biomedicines10051157)
Supplement: Supplementary file 1 [file biomedicines-10-01157-s001.zip › Supplementary Excel File S1.xlsx]

## Sheet: Metabolites
m/z	2392011	3011397	3633099	4143206	4243628	4433339	4553335	4583468	4633018	4683888	4824048	5023726	5124222	520379	5264306	5513528	5704558	5904252	5953795	6144807	634455	7725752	8245346	1851127	341303	3532668	3993077	4103469	4383788	507328	5404258	5693498	5754141	613338	6354127	6524887	6965118	7015345	7145297	Phosphatidyl ethanolamine (36:4) 7405394	784531	3663229	3852919	4873598	5173041	5183586	6194393	6394351	6484063
1	397770	654276	175770	606741	501762	471664	300263	1623736	561085	652551	2610484	2526056	548723	78380	4370097	497479	5080460	2101894	252675	4419407	1101130	51435	69962	73045	93101	374399	170954	98229	1139568	772453	64161	54092	14621	254208	189057	51263	147378	392838	739930	165086	265894	44494	127367	664224	486817	89512	556524	34370	105545
2	409705	676687	164531	522544	485355	512016	316184	1495470	545014	51124	2616630	2416421	559041	69714	4259108	496739	4928399	2241546	269615	4234101	1235011	152666	140720	16356	353575	17778	218237	87237	1279664	744694	234930	68376	822203	249073	214000	432679	656031	524398	205331	883685	113574	36668	117970	676702	475744	77593	668961	40852	92739
3	362718	610855	105757	460908	350594	409505	282533	1408445	491587	486452	2342623	2288233	425727	4463501	4106530	478097	4934735	1925256	252837	4395355	1031741	22582	82903	59549	231389	14357	158093	86690	1004104	678799	404509	407437	675601	428167	213792	842561	16042	18444	37993	398323	203662	34763	67990	568216	449129	66692	547082	21741	183654
4	340963	608073	136678	518933	419898	370475	289203	1547239	527312	590751	2232797	2424071	476073	5247221	3978527	499167	4846752	1891542	288855	4353523	121662	72027	144018	68742	96754	13768	131119	94206	969806	708423	60650	287691	691675	272089	200657	53232	144456	699466	136638	305241	110806	35828	94149	528449	466466	1729598	579434	140797	89652
5	37779	639489	124088	452186	395609	403918	367628	1390374	528522	551021	2257775	2308024	467316	5941636	3981506	545222	4682918	1891916	299890	4112363	993928	562585	96193	77532	410769	15873	142569	89905	1038419	758059	102500	297104	821153	330054	214581	198276	283889	667602	780666	357467	187358	38150	85997	629131	589336	65904	699657	137340	31662
6	429313	666790	112998	505832	378608	385985	333448	1486533	542585	562016	2239940	2453519	488905	156356	4122324	501872	5047777	2259732	281464	4503622	1264382	163292	181656	88581	268358	438527	141180	95532	1015837	757362	117356	603519	18839	555121	29101	619735	873967	347241	135755	1122540	325119	40517	76330	521287	577250	40998	584784	140002	195691
7	333993	310754	355438	337199	1039977	280944	43408	1104121	453687	1441856	1886276	1803829	1456074	114162	3298638	549371	3974969	36980	313277	3471279	688835	128585	54438	37868	58021	23626	115051	77643	863100	641071	572872	71337	650384	566360	257569	426115	471558	334443		524737	331651	29923	238475	417878	270766	525058	578791	148489	38720
8	51069	634292	183860	572446	546611	436574	372757	1634254	599848	740843	2302990	2552743	643907	243195	4168678	522483	5189599	37896	277860	4729859	1134671	160344	128372	80772	280712	15589	165608	104189	1101366	791822	205588	624068	879583	600778	37908	917126	1130807	348397	202587	1277222	290022	44789	135234	587438	604552	75301	779618	134147	175020
9	411895	559894	283653	464706	952166	437598	346862	1463466	556426	1438174	2371490	2354390	1617538	181863	4153348	494391	5017683	2047315	251821	4527618	1075463	163482	62410	15244	12178	617871	192285	92397	1182083	754670	747996	795700	800750	784712	27774	631863	827800	704083	78502	967722	533821	40295	215893	582446	540176	31499	707424	130428	35228
10	442295	716122	146056	503802	456640	383010	361059	1503997	597832	645736	2140835	2364260	568902	198622	3960385	504966	4979031	28859	258354	4551390	1104800	694857	76675	87005	452567	14428	134426	98001	1005970	788426	110596	381050	700666	391837	237924	796868	871084	314703	149381	1084820	24660	40549	111920	518089	556077	58294	615928	124883	39974
11	43743	677904	115786	435658	347511	320293	283650	1316411	458310	536446	1931966	2164509	505134	86157	3338329	434240	3937420	1733201	226905	3515830	870185	43174	36432	67581	169959	12840	108079	87445	859511	637528	131633	64930	608393	432117	168277	182943	137235	541167	27076	78762	74827	32196	76646	460793	464708	38601	515079	102613	202719
12	37648	552027	107381	467237	346653	351820	295780	1423590	509049	489806	1954760	2234744	384727	6950979	3674565	455452	4696393	1860436	237072	4440710	973283	269000	75951	64500	66664	12246	137929	88452	885871	692581	108446	28245	640530	514197	227927	334869	488839	295806	1151017	618855	285515	37215	82434	472612	491333	37102	546452	10532	212355
13	352887	723738	124405	398757	367185	320718	294767	1251161	465984	506238	1858740	2117968	442840	2721302	3458293	414593	4276534	1882227	214588	3927424	1019013	33938	31949	19336	342654	12828	121889	81960	807928	648383	363092	13504	570482	213114	178371	26878	31942	33770	16815	33172	83698	29398	86154	456816	443221	11689	496486		78551
14	23854	546649	65991	387228	197493	411986	265571	1194081	599484	294864	1535511	1891139	240194	2929416	2742679	573643	3326097	1448805	300626	2957183	704478	404815	17981	58631	138966	298563	194800	74476	752582	807746	244464	48782	800149	349431	162167	20319	120216	325698	376064	95328	111098	31147	68493	573799	322983	1993134	19444	137152	108977
15	363665	579544	74572	360137	232833	433411	263830	1162501	575929	346309	1617912	1879400	296687	50314	2926858	550646	3515268	1520145	285734	3189008	744735	66075	23335	69988	100300	229988	171192	75410	733340	808668	357333	44430	793567	334803	161513	107414	108593	783712	311033	114903	310555	25699	77324	602704	318987	1373350	671291	131487	77284
16	27043	601595	72057	377959	228366	309063	282624	1225722	625824	320152	1382236	2020341	55235	53235	2640518	591840	3280784	1636632	303803	2959820	811217	86957	16665	67779	189895	11488	120183	77854	585546	867472	281975	362572	794569	349282	155589	26954	103403	393499	15862	96262	156862	28784	85512	499412	344203	71728	696050	27045	102951
17	19057	544384	73343	363413	218565	380579	243697	1129425	600810	300511	1449394	1893641	257258	49264	2662859	559731	3206006	1538045	276767	2892078	764292	65731	11895	60778	92624	160599	148645	72958	660007	824927	34461	48333	743932	292985	132761	107224	115217	541907	13282	101357	108060	29144	78916	544196	308959	1843800	631895	130735	101557
18	21152	575477	73916	330197	209379	387559	273692	1124568	567717	295891	1476123	1891294	256562	4615320	2838120	565753	3398504	1601443	293510	3054554	799311	96064	42043	62913	107755	195815	145155	74276	693115	821634	34999	286678	748647	309389	158052	51787	52682	431934	254765	52739	112439	28208	82080	543017	347553	23391	18144	133739	21549
19	355147	750093	129583	469301	373206	631910	281104	1201051	661807	493353	1955522	1666630	81384	87831	3336613	420091	3715404	963776	184057	3122298	45978	100650	16522	98436	333187	1134121	306321	92895	869786	752593	46707	71000	795644	298036	197335	200669	209420	1419209	211157	180492	134442	43949	157007	774798	351488	49692	596523	15158	13662
1	55233	704467	117504	354272	331159	372669	377134	1011916	387033	396789	1393337	1520344	280261	130943	2042904	264342	2235154	1130828	127797	1872659	556455	296726	23807	22679	312654	101625	153314	97507	673332	488765	132333	243439	423390	140369	88239	257908	262107	451261	354325	243895	197402	41962	86054	446786	391950	24201	336329	19508	27619
2	44992	805822	116347	393879	307178	144307	303307	1141284	480217	337071	440836	1716360	227042	162046	538818	304812	639390	1130768	129367	575390	512087	194903	31214	79918	350969	407515	71213	99137	275860	575439	52739	90567	106723	69815	17796	325223	332603	358103	340934	287434	219280	36366	84868	118118	329530	19896	109459	53780	36086
3	61569	805338	159158	748071	473123	426551	327316	1683344	649243	593554	2260384	2439294	495769	73522	3930888	465462	4724323	1799882	214924	4265733	879909	315898	31837	81058	345992	70286	167419	109832	999077	783926	155744	41761	659214	181175	228238	127000	108768	427631	19150	89431	79177	45314	121589	595087	496038	65606	14768	86253	26107
4	403309	702693	128647	526021	404834	438621	300532	1525671	566759	552383	2428906	2382376	445356	90147	4001061	450186	4665035	1801103	220897	4094340	871696	326283	31607	19488	202861	17318	161083	106093	1041512	738899	160751	55529	620656	194258	46600	41950	145207	1523106	25520	163202	540010	43934	93122	598614	460386	2356387	499681	22184	22290
5	42590	675712	155848	514364	460298	448310	282265	1524760	537073	620757	2451328	2415751	542972	87102	4032169	471336	4651353	1911724	232788	4057072	953854	121574	27338	84175	195031	16525	168747	95089	1085103	731460	203549	60065	655097	219504	177089	41019	188176	683182	439863	52630	1100987	38319	111514	627052	435149	1315297	14804	103076	26685
6	363804	614322	116630	422457	364340	391427	288225	1361521	466066	524280	2202856	2246950	433919	81233	3601816	458069	4122089	1862951	241904	3443581	953466	67244	50932	70590	67617	483056	125837	82685	967578	666518	106100	59558	638505	335116	90062	39836	197442	469628	22237	205844	53535	32805	80024	576458	444094	80578	13140	25793	24339
7	403232	641625	132801	507373	429257	433547	313905	1516238	582963	613058	2244726	2411123	548759	196194	4030687	496479	5040391	2075660	254304	4604010	1112900	953550	52111	81430	40608	13302	181277	98806	1087402	806090	116736	488603	21959	471704	31590	631805	15152	716824	812311	988572	292431	42516	99875	570983	508923	63352	730935	125568	205481
8	418307	666814	124674	446862	432779	450287	340049	1471177	579941	639570	2258931	2422941	536405	140526	4099105	533880	5141050	2235049	275796	4706907	1245147	240727	103898	94869	100823	496125	187981	95398	1130446	816978	159836	620608	36232	665081	271039	674480	734713	504893	160684	982578	440587	42949	93457	627672	568171	2326517	810431	96076	39316
9	430123	664184	142653	471429	403068	363563	320750	1334223	469489	540423	1941534	21288	456787	19500	3819000	466970	5020303	2068836	258657	4832691	250424	267303	27568	14620	85881	15553	127045	80026	850190	677676	341930	41939	688716	25278	299495	58304	67458		119869	76661	79344	35909	102761	488209	498971		620742	129991
10	292517	681847	121472	453869	388325	314671	253619	1390111	487652	558640	1842141	2189112	518913	8567373	3350778	429798	4386955	1651073	216780	4074836	69809	226550	79659	66588	206712	11247	111715	94984	791085	662358	374520	38584	623887	368227	201516	31444	78826	1993604	21279	45007	69644	37151	86274	453748		2787520	15597	94462	181724
11	38957	565064	104586	436361	327031	315057	275456	1304716	451032	462563	1781921	2082830	389565	6786422	3398166	403560	4306171	1594232	210900	4067864	806369	95495	64176	12474	189740	14417	123993	78566	767845	607678	361825	25000	606258	379392	202545	21908	94091	101631	714107	28543	174586	31263	74945	438987	440696	41789	13328	46906	26674
12	46369	612591	122927	453011	365489	308788	240081	1266279	439406	495266	1686234	2028157	390506	111256	3200651	400897	4044273	1641731	213788	3786895	43061	366186	21337	57507	271437	16188	121936	74158	749411	586028	358131	472321	556104	385265	187029	190647	199484	997250	314135	184738	116878	27876	85649	426025	386426	24392	16916	99805	91422
13	34798	580529	86222	462320	264887	318301	217787	1301073	463252	373602	1721528	2082563	318674	2468729	3224378	405537	4075326	1690839	202792	3855277	871970	104471	56628	52196	254940	464402	131807	81194	753076	624002	366089	27015	564485	309462	191491	35918	38441	1284155	559055	40640	186782	30600	55870	433787	350584	31566	482888	90701	147629
14	316473	625294	115066	441517	354350	407671	263998	1322833	535824	484055	1780365	2192380	376572	82206	3351066	521034	4215614	1947531	283403	3923273	1024868	19799	12730	72480	211639	13457	170993	79295	853797	770281	83467	63376	762975	447744	198001	23246	69230	472655	54831	156894	175281	31922	93998	538721	462182	19933	18524	140395	125034
15	21473	735043	89125	399244	275046	340395	285744	1181761	588522	392775	1278203	1935274	330424	3027595	2395939	575034	2935861	1559655	302698	2639923	780644	71311	40735	74972	242158	15802	120940	75798	576437	800800	34724	330959	822578	334030	150987	23717	32918	400169	320744	34644	40685	28473	84683	526886	333610	1303825	719880	32226	94961
16	15448	575661	66205	373594	190910	310926	264703	1168188	604970	287959	1203188	1909077	254262	2110164	2283172	559138	2865442	1507748	269957	2618119	723413	65983	13581	64350	156321	139900	119339	75097	547137	832259	32945	53486	716667	203393	125602	142293	144550	688245	271096	133247	96505	27327	72290	461243	326058	1000733	20756	25235	30767
17	23456	589627	78517	388217	234199	368977	279935	1191887	621418	344315	1484413	1924520	296881	54509	2778280	541415	3400566	1442224	275606	3125201	701798	118942	12815	66707	241190	201003	141944	70893	675893	817773	345085	49737	770033	306159	156216	22387	113718	561345	317309	116050	204309	30138	83960	519708	348906	1787182	672912	121209	86288
18	391530	704824	99092	430814	297214	486211	315303	1209529	622006	428108	1701692	1963632	361895	4100596	3074003	605105	3767929	1676420	310967	3459772	859441	96560	68808	86555	374292	17094	206564	78085	817915	868213	394731	16097	972266	498447	212170	16641	505585	819287	33161	57640	154100	28454	102703	674933	401585	18636	859451	42316	105135
19	418878	830561	98507	461499	297769	426699	326179	1291254	674770	422017	1569854	2080489	370693	4256113	2869740	624782	3553913	1746251	319151	3278974	899681	123986	76679	22257	334117	14655	164156	81301	751443	901207	427404	307829	835554	306453	164753	14626	17378	237980	51494	26388	118216	32708	94578	569231	402689	1445931	732310	40738	93843
20	514859	514808	91607	436350	365715	437259	426030	1405953	795656	550505	1714521	2271918	508372	7436713	3338294	767734	4439724	2304637	66456	4516287	223393	184616	261579	25378	299745	11969	172564	100298	750523	36660	231128		63304	700340	64900	13947	32516	92591	975420	16613	23744	37524	100231	637445	622632	34928	51828	64459	210844
21	42644	639160	261343	373386	654120	485261	374223	1144569	638317	810038	1786360	1967755	714561	76067	3307721	707366	4052328	1706470	399419	3739230	886876	141930	54842	93451	348980	14271	201484	81312	876393	910062	500074	84568	22495	455970	219634	299609	385795	566323	40857	442932	182535	32824	276519	653204	492227	16856	794338	46751	136481
22	18671	746699	121432	475042	327330	566005	263676	1229422	663221	418953	1519503	1783621	47068	2446528	2555454	470166	2892120	1084340	215250	2496778	17153	184809	31018	84438	271105	16092	253032	96731	693019	795886	231000	263296	10824	258923	139207	380489	65391	1120168	409982	61272	50837	42789	138221	697233	295401	23796	527167	80072	103244
23	38174	722064	84210	307429	244179	423297	223361	1089175	567431	325306	1100979	1793565	277530	3266560	1823081	502357	2099220	1350460	241916	1790200	634713	226236	29632	72117	146413	50912	192359	82707	529880	766092	223039	38280	11435	232394	116279	96456	248979	220669	381254	97327	107834	32017	90762	520560	230610	75863	497919	24999	89463
[truncated: 287 more columns]
